# Supplementary material for: An Exclusively Skewed Distribution of Pediatric Immune Reconstitution Inflammatory Syndrome Toward the Female Sex Is Associated With Advanced Acquired Immune Deficiency Syndrome
Source: Front Pediatr. 2019 Jul 10;7:293. doi: 10.3389/fped.2019.00293 (PMC6635464; doi:10.3389/fped.2019.00293)
Supplement: Supplementary Table S1 — Clinical staging, classification, and monitoring characteristics for HIV/AIDS pediatric patients who did not present with IRIS-related infectious events in our cohort. [file Table_1.XLSX]

## Sheet: README
An Exclusively Skewed Distribution of Pediatric Immune Reconstitution Inflammatory Syndrome Toward the Female Sex is Associated with Advanced Acquired Immune Deficiency Syndrome
Regina Célia de Souza Campos Fernandes, Thaís Louvain de Souza, Thiago da Silva Barcellos, Enrique Medina- Acosta
Supplementary Material
Table S1. Clinical staging, classification, and monitoring characteristics for HIV/AIDS pediatric patients who did not present with IRIS-related infectious events in our cohort.

## Sheet: Table S1
			Before ART		After ART
Patient	Sex	Clinical staging	Viral load (log)	CD4 (%)	Viral load (log)	CD4 (%)
1	Female	N	5886	–	3494	27.26
2	Female	C	6739	–	4688	–
3	Female	C3	4.1	1	Undetectable	3.2
4	Female	C2	–	17.8	Undetectable	24
5	Female	B3	4.95	13.7	–	16
6	Female	C2	–	–	3681	34.04
7	Female	B2	–	21	3207	25
8	Female	A2	–	22	Undetectable	32.36
9	Female	B2	5177	20.9	–	8
10	Female	B2	3919	19.3	Undetectable	29.31
11	Female	A2	4.45	22.6	3307	37.8
12	Female	A	5342	–	Undetectable	31.29
13	Female	N2	5.25	–	Undetectable	37
14	Female	N2	4442	20.98	Undetectable	41.02
15	Female	N	6581	–	2.91	29.22
16	Female	A2	4261	21.94	Undetectable	40.7
17	Female	N	–	–	3.81	36.75
18	Female	C3	5.07	11.2	Undetectable	19.8
19	Female	B3	4778	13.7	4176	15.8
20	Female	C3	5.9	12.6	3591	15.1
21	Female	A2	–	21.92	Undetectable	28.26
22	Female	B2	5863	20.8	2146	31.7
23	Female	C2	–	28.4	Undetectable	45.2
24	Female	C3	5.62	–	4.28	36.5
25	Female	B3	4.74	13.8	2.3	16.2
26	Female	B	6.11	–	4477	–
27	Female	N1	4244	31.4	3661	30.41
28	Female	C1	4.96	–	4.6	–
29	Female	A3	5.49	–	4.58	–
30	Female	N2	3771	20.2	Undetectable	29.8
31	Female	C	5.08	–	4.2	–
32	Female	N2	4832	17.28	Undetectable	22.92
33	Female	B	–	–	3.9	–
34	Female	C	6754	–	4335	–
35	Female *	N2	–	21.94	–	16
36	Male	N	5087	–	2.38	21.81
37	Male	N	5.65	–	3908	24.79
38	Male	A	5482	–	3647	31.47
39	Male	B1	5682	25.59	5624	27.39
40	Male	B1	4.8	37.7	2.17	56.8
41	Male	A3	4.17	7.2	Undetectable	25.1
42	Male	N2	–	23	–	32
43	Male	A3	–	13.7	Undetectable	20
44	Male	C1	–	–	Undetectable	7
45	Male	N1	5361	37.34	Undetectable	38
46	Male	N2	4088	19.72	Undetectable	25.3
47	Male	B2	4591	21.3	3805	–
48	Male *	NI	–	–	–	–
49	Male	B3	4.55	12.27	4265	18.5
50	Male	A3	4.7	2	1.3	22
51	Male	C3	4794	2.97	3718	2.64
52	Male	C3	–	6.9	Undetectable	35.6
53	Male	C3	6.25	–	5	–
54	Male	N2	4	18	3892	32.2
55	Male	B1	3.91	–	2.9	–
56	Male	N2	3466	19.4	Undetectable	21.1
57	Male	A2	–	11.4	2633	11.2
58	Male	C3	–	–	3.75	–
59	Male	A2	4.8	–	Undetectable	–
60	Male	N3	3.53	12.2	2519	19.4
61	Male	A3	3255	8.1	–	15.5
62	Male	B1	5.2	–	2505	–
63	Male	A2	–	17.8	2079	40.8
64	Male	A2	3865	19.02	Undetectable	22.54
65	Male	B2	5.77	16.3	Undetectable	34.1
66	Male	C3	3.38	5.5	4.54	7.4
67	Male	N3	3991	7.2	2041	9.1
68	Male	A3	5929	5.4	Undetectable	20.9
69	Male	C3	5.38	13.6	3.25	15
70	Male	N	6491	–	6253	40.39
71	Male	N2	4575	15.87	–	–
(*) lost to specialist follow-up
(–) not measured
